# Supplementary material for: Exploring the Biotechnological Value of Marine Invertebrates: A Closer Look at the Biochemical and Antioxidant Properties of Sabella spallanzanii and Microcosmus squamiger
Source: Animals (Basel). 2021 Dec 14;11(12):3557. doi: 10.3390/ani11123557 (PMC8697903; doi:10.3390/ani11123557)
Supplement: Supplementary file 1 [file animals-11-03557-s001.zip]

Archive with 1 entries (1 files):
- animals-1438064-supplementary.pdf
